# Supplementary material for: Prevention of Dry Socket with Ozone Oil-Based Gel after Inferior Third Molar Extraction: A Double-Blind Split-Mouth Randomized Placebo-Controlled Clinical Trial
Source: Gels. 2023 Apr 1;9(4):289. doi: 10.3390/gels9040289 (PMC10137763; doi:10.3390/gels9040289)
Supplement: Supplementary file 1 [file gels-09-00289-s001.zip]

Archive with 1 entries (1 files):
- gels-2268901-supplementary.pdf
